# Supplementary material for: Does Muscle Development of Sport Horses Using Water Treadmill Exercise as Part of a Long-Term Training Programme Differ from That of Horses Not Using Water Treadmill Exercise?
Source: Animals (Basel). 2025 Aug 19;15(16):2426. doi: 10.3390/ani15162426 (PMC12382896; doi:10.3390/ani15162426)
Supplement: Supplementary file 1 [file animals-15-02426-s001.zip]

Archive with 1 entries (1 files):
- animals-3776157-supplementary.pdf
